# Supplementary material for: Additions to the species of Magnolia L., sect. Manglietiastrum (Y.W.Law) Noot. (Magnoliaceae) in Vietnam
Source: PhytoKeys. 2026 Jul 20;277:209–25. doi: 10.3897/phytokeys.277.191131 (PMC13408568; doi:10.3897/phytokeys.277.191131)
Supplement: XML Treatment for Magnolia tienii [file phytokeys.277.191131-treatment1.xml]

<!DOCTYPE tp:taxon-treatment
  PUBLIC "-//TaxonX//DTD Taxonomic Treatment Publishing DTD v0 20100105//EN" "tax-treatment-NSO.dtd">
<tp:taxon-treatment xmlns:tp="http://www.plazi.org/taxpub"><tp:treatment-meta><kwd-group><label>Taxon classification</label><kwd>
                <named-content content-type="kingdom">Plantae</named-content>
              </kwd><kwd>
                <named-content content-type="order">Magnoliales</named-content>
              </kwd><kwd>
                <named-content content-type="family">Magnoliaceae</named-content>
              </kwd></kwd-group><mixed-citation publication-type="journal"><person-group><name><surname>Minh</surname><given-names>Nguyen Thi Ai</given-names></name><name><surname>Vinh</surname><given-names>Tran Thai</given-names></name><name><surname>Anh</surname><given-names>Truong Thi Lan</given-names></name><name><surname>Nghia</surname><given-names>Nguyen Hoang</given-names></name><name><surname>Truong</surname><given-names>Hoang Thanh</given-names></name><name><surname>Thuan</surname><given-names>Lao Duc</given-names></name><name><surname>Tien</surname><given-names>Tran Van</given-names></name></person-group><article-title>Additions to the species of <italic><tp:taxon-name><tp:taxon-name-part taxon-name-part-type="genus" reg="Magnolia">Magnolia</tp:taxon-name-part></tp:taxon-name></italic> L., sect. <italic>Manglietiastrum</italic> (Y.W.Law) Noot. (<tp:taxon-name><tp:taxon-name-part taxon-name-part-type="family" reg="Magnoliaceae">Magnoliaceae</tp:taxon-name-part></tp:taxon-name>) in Vietnam</article-title><source>PhytoKeys</source><day>20</day><month>07</month><year>2026</year><volume>277</volume><fpage>209</fpage><lpage>225</lpage><pub-id pub-id-type="doi">10.3897/phytokeys.277.191131</pub-id></mixed-citation></tp:treatment-meta><tp:nomenclature><tp:taxon-name><object-id xmlns:xlink="http://www.w3.org/1999/xlink" content-type="arpha" xlink:type="simple">4F4B4854-252B-5159-9DA3-597307D46184</object-id>
                    		<tp:taxon-name-part taxon-name-part-type="genus" reg="Magnolia">Magnolia</tp:taxon-name-part> <tp:taxon-name-part taxon-name-part-type="species" reg="tienii">tienii</tp:taxon-name-part>
                    	
                    		<object-id xmlns:xlink="http://www.w3.org/1999/xlink" content-type="ipni" xlink:type="simple">urn:lsid:ipni.org:names:77387469-1</object-id>
                    	</tp:taxon-name><tp:taxon-authority>H.T.Truong, N.T.A.Minh &amp; T.V.Tran</tp:taxon-authority><tp:taxon-status xmlns:xlink="http://www.w3.org/1999/xlink" xlink:type="simple">sp. nov.</tp:taxon-status><xref ref-type="fig" rid="F5">Figs 5</xref><xref ref-type="fig" rid="F6">, 6</xref></tp:nomenclature><tp:treatment-sec sec-type="Diagnosis"><title>Diagnosis.</title><p><italic><tp:taxon-name><tp:taxon-name-part taxon-name-part-type="genus" reg="Magnolia">Magnolia</tp:taxon-name-part> <tp:taxon-name-part taxon-name-part-type="species" reg="tienii">tienii</tp:taxon-name-part></tp:taxon-name></italic> is morphologically most similar to <italic><tp:taxon-name><tp:taxon-name-part taxon-name-part-type="genus" reg="Magnolia">M.</tp:taxon-name-part> <tp:taxon-name-part taxon-name-part-type="species" reg="praecalva">praecalva</tp:taxon-name-part></tp:taxon-name></italic> and <italic><tp:taxon-name><tp:taxon-name-part taxon-name-part-type="genus" reg="Magnolia">M.</tp:taxon-name-part> <tp:taxon-name-part taxon-name-part-type="species" reg="sinica">sinica</tp:taxon-name-part></tp:taxon-name></italic> but differs from <italic><tp:taxon-name><tp:taxon-name-part taxon-name-part-type="genus" reg="Magnolia">M.</tp:taxon-name-part> <tp:taxon-name-part taxon-name-part-type="species" reg="praecalva">praecalva</tp:taxon-name-part></tp:taxon-name></italic> by having paired terminal flowers per twig (vs. solitary flowers), peduncles with two nodes on the first flower and 3–4 nodes on the second flower (vs. 3–4 nodes), elliptic leaves (vs. elliptic-oblong or oblanceolate leaves), and 11 tepals (vs. nine tepals).</p><fig id="F5" position="float" orientation="portrait"><object-id xmlns:xlink="http://www.w3.org/1999/xlink" content-type="doi" xlink:type="simple">10.3897/phytokeys.277.191131.figure5</object-id><object-id xmlns:xlink="http://www.w3.org/1999/xlink" content-type="arpha" xlink:type="simple">9CD9D924-CB5B-57A5-B3E5-0DB0EBFB8EE7</object-id><label>Figure 5.</label><caption><p><italic><tp:taxon-name><tp:taxon-name-part taxon-name-part-type="genus" reg="Magnolia">Magnolia</tp:taxon-name-part> <tp:taxon-name-part taxon-name-part-type="species" reg="tienii">tienii</tp:taxon-name-part></tp:taxon-name></italic> H.T.Truong, N.T.A.Minh &amp; T.V.Tran. <bold>A</bold>. Twisted bole; <bold>B</bold>. Thick, fawn-colored bark; <bold>C</bold>. Flowering branch; <bold>D</bold>. Stipules free from the petiole; <bold>E</bold>. Leaf blade; <bold>F, G</bold>. Two flowers (fruits) borne terminally on the twigs; <bold>H</bold>. Spathaceous bracts; <bold>I</bold>. Outer tepals; <bold>J</bold>. Middle tepals; <bold>K</bold>. Inner tepals; <bold>L</bold>. Stamens; <bold>M, N</bold>. Fruit. Photographs by Hoang Thanh Truong from the type locality.</p></caption><graphic xmlns:xlink="http://www.w3.org/1999/xlink" xlink:href="phytokeys-277-209_article-191131__-g005.jpg" id="oo_1718979.jpg" position="float" orientation="portrait" xlink:type="simple"><uri content-type="original_file" xlink:type="simple">https://binary.pensoft.net/fig/1718979</uri></graphic></fig><fig id="F6" position="float" orientation="portrait"><object-id xmlns:xlink="http://www.w3.org/1999/xlink" content-type="doi" xlink:type="simple">10.3897/phytokeys.277.191131.figure6</object-id><object-id xmlns:xlink="http://www.w3.org/1999/xlink" content-type="arpha" xlink:type="simple">2FE0DDF9-63E6-5950-96F2-CB28BF86A79E</object-id><label>Figure 6.</label><caption><p>Holotype of <italic><tp:taxon-name><tp:taxon-name-part taxon-name-part-type="genus" reg="Magnolia">Magnolia</tp:taxon-name-part> <tp:taxon-name-part taxon-name-part-type="species" reg="tienii">tienii</tp:taxon-name-part></tp:taxon-name></italic> H.T.Truong, N.T.A.Minh &amp; T.V.Tran.</p></caption><graphic xmlns:xlink="http://www.w3.org/1999/xlink" xlink:href="phytokeys-277-209_article-191131__-g006.jpg" id="oo_1718980.jpg" position="float" orientation="portrait" xlink:type="simple"><uri content-type="original_file" xlink:type="simple">https://binary.pensoft.net/fig/1718980</uri></graphic></fig></tp:treatment-sec><tp:treatment-sec sec-type="Type"><title>Type.</title><p>Vietnam • Lam Dong Province, Dam Rong District, Lomburr Mountain, 1370 m a.s.l. <named-content xmlns:xlink="http://www.w3.org/1999/xlink" content-type="dwc:verbatimCoordinates" xlink:type="simple">12°05'3.00"N, 108°18'5.00"E</named-content>, 12 June 2024, <italic>H.T. Truong, N.T.A. Minh, T.V. Tran Mag.126</italic> (holotype <named-content xmlns:xlink="http://www.w3.org/1999/xlink" content-type="dwc:institutional_code" xlink:title="Da Lat University" xlink:href="https://scientific-collections.gbif.org/institution/13ba266c-d22f-4d4c-b33a-8bd5dd38dc09" xlink:type="simple">DLU</named-content>!; isotype VNM!, <abbrev xmlns:xlink="http://www.w3.org/1999/xlink" content-type="institution" xlink:title="Tay Nguyen Institute for Scientific Research" xlink:type="simple">VTN</abbrev>-Taynguyen Institute for Scientific Research!).</p></tp:treatment-sec><tp:treatment-sec sec-type="Etymology"><title>Etymology.</title><p>The new species is named in honor of Dr. Tran Van Tien for his contributions to <italic><tp:taxon-name><tp:taxon-name-part taxon-name-part-type="genus" reg="Magnolia">Magnolia</tp:taxon-name-part></tp:taxon-name></italic> research.</p></tp:treatment-sec><tp:treatment-sec sec-type="Description"><title>Description.</title><p>Trees up to 20 m tall and up to 0.8 m diameter at breast height, glabrous throughout, with a straight bole. Bark pale brown to gray-brown, rugose to fissured. Old twigs brown, young twigs deep green, 4–6 mm in diameter. Stipules free from the petiole. Leaves spirally arranged; petiole 2–2.5 cm, without a stipular scar, base slightly enlarged; leaf blade elliptic, base gradually narrowly cuneate and decurrent on petiole, apex slightly-attenuate or obtuse, concave, and often emarginate, 9.5–10.5 × 3.0–3.5 cm, leathery, abaxially pale green, adaxially deep green and glossy; midvein prominent on both surfaces, secondary veins 10–12 on each side of midvein, meeting in an intramarginal vein not close to the margin, reticulate veins sparse and prominent on both surfaces when dry. Peduncle 0.4–0.6 cm, stout, 1–2 nodes (first flower) and 3–4 nodes (second flower). Two flowers terminal on the twigs. Spathaceous bracts just next to tepals, green-brown, obovoid to ovoid, caducous, apex concave. Tepals 11, in three whorls, cream white, fragrant; three outer tepals oblong-spatulate, 4–4.5 × 1.2–1.5 cm, apex obtuse; eight middle and inner tepals obovate-spatulate, 3–3.5 × 1–1.2 cm, apex obtuse or acute. Stamens ca. 45; connective appendage acute, narrowly triangular; anthers dehiscent introrsely, 1.5–1.6 × 0.1–0.2 cm, base reddish. Gynoecium long ovoid, receptacle short, carpels attached at approximately the same height, entirely hidden within androecium; carpels 2–4; ovules 2–3 per carpel. Fruiting peduncles stout, glabrous, 1–1.2 × 0.4–0.6 cm thick. Fruits green-brown when mature, dark brown when dry, obovoid, base cuneate, apex globose, 5–8.5 × 3.5–6.5 cm; mature carpels narrowly long ellipsoid to obovoid-ellipsoid, 4.5–5.5 × 3.8–4.2 cm, thickly woody, dehiscing completely along ventral sutures, abaxially with coarse lenticels, splitting into 2–4 valves, late the carpels more separating from each other, in the center a columella persistent with the attached seeds. Scars of perianth and stamens a long receptacle under fruit 5–6 mm, concave. Seeds 1–3 per carpel.</p></tp:treatment-sec><tp:treatment-sec sec-type="Phenology"><title>Phenology.</title><p>The plants were found flowering from May to June and fruiting from June to July.</p></tp:treatment-sec><tp:treatment-sec sec-type="Distribution and habitat"><title>Distribution and habitat.</title><p><italic><tp:taxon-name><tp:taxon-name-part taxon-name-part-type="genus" reg="Magnolia">Magnolia</tp:taxon-name-part> <tp:taxon-name-part taxon-name-part-type="species" reg="tienii">tienii</tp:taxon-name-part></tp:taxon-name></italic> grows scattered in primary forest at elevations of 1,300–1,400 m a.s.l. on Lomburr Mountain, Dam Rong District, Lam Dong Province. In contrast, historical specimens of allied taxa collected from other regions occur at lower elevations, typically below 1,000 m a.s.l</p></tp:treatment-sec><tp:treatment-sec sec-type="Preliminary conservation status"><title>Preliminary conservation status.</title><p><italic><tp:taxon-name><tp:taxon-name-part taxon-name-part-type="genus" reg="Magnolia">Magnolia</tp:taxon-name-part> <tp:taxon-name-part taxon-name-part-type="species" reg="tienii">tienii</tp:taxon-name-part></tp:taxon-name></italic> is currently known only from a single localized population on Lomburr Mountain (Dam Rong District, Lam Dong Province, Vietnam). An extensive field survey within the area revealed fewer than five mature individuals growing in primary forest, with an estimated area of occupancy (<abbrev xmlns:xlink="http://www.w3.org/1999/xlink" xlink:title="area of occupancy" xlink:type="simple">AOO</abbrev>) of less than 2 ha. Consequently, following the IUCN Red List Categories and Criteria (<xref ref-type="bibr" rid="B11">IUCN 2024</xref>), <italic><tp:taxon-name><tp:taxon-name-part taxon-name-part-type="genus" reg="Magnolia">M.</tp:taxon-name-part> <tp:taxon-name-part taxon-name-part-type="species" reg="tienii">tienii</tp:taxon-name-part></tp:taxon-name></italic> is provisionally assessed here as Critically Endangered (<abbrev xmlns:xlink="http://www.w3.org/1999/xlink" xlink:title="Critically Endangered" xlink:type="simple">CR</abbrev> D) because of its critically small population size (fewer than 50 mature individuals). Additional field investigations are strongly recommended to monitor this population and identify potential additional localities.</p></tp:treatment-sec><ref-list><ref id="B11"><mixed-citation xmlns:xlink="http://www.w3.org/1999/xlink" xlink:type="simple">IUCN (2024) Guidelines for Using the IUCN Red List Categories and Criteria, Version 16. Prepared by the Standards and Petitions Subcommittee. <ext-link xlink:href="https://www.iucnredlist.org/resources/redlistguidelines" ext-link-type="uri" xlink:type="simple">https://www.iucnredlist.org/resources/redlistguidelines</ext-link> [accessed: 11 August 2026]</mixed-citation></ref></ref-list></tp:taxon-treatment>
